# Supplementary material for: Clarifying sub-genomic positions of QTLs for flowering habit and fruit quality in U.S. strawberry (Fragaria×ananassa) breeding populations using pedigree-based QTL analysis
Source: Hortic Res. 2017 Nov 8;4:17062–. doi: 10.1038/hortres.2017.62 (PMC5676184; doi:10.1038/hortres.2017.62)
Supplement: Supplementary Information S1 [file hortres201762-s2.xlsx]

## Sheet: Average allele representation
		Allele Representation
Parents	DNA; 1=available, 0=not available	AAR
Earliglow	1	13
Fort Laramie1	1	19.5
Fort Laramie 22	0	13.5
Honeoye1	1	37
MSU 493	1	13.5
MSU 563	1	12.5
ORUS 2427-11	1	10.5
Puget Reliance1	1	11.5
Puget Reliance 22	0	-
Sarian4	1	-
Seascape1	1	32.5
Tillamook14	0	-
Totem	1	9.5
Tribute3	1	51.5
1Important breeding parent for the USDA-ARS-HCRL program
2Plant not available- Genotype inferrred based on that obtained from progeny
3Important breeding parent for the MSU program
4Genotypic data for these parents was inconsistent with that obtained from progeny

## Sheet: Checked pedigree
Population	Female Parent	Male Parent	Pedigree Match	Corrected Female Parent	Corrected Male Parent	Number of individuals phenotyped and genotyped	Offspring that matched parentage after correction	Individuals that matched one parent	Individuals that did not match either parents
MSU 9-2	MSU 49	Seascape	1	MSU 49	Seascape	10	10
MSU 9-3	MSU 49	Tribute	1	MSU 49	Tribute	5	4	1 (9-3-9)
MSU 9-6	Earliglow	Seascape	1	Earliglow	Seascape	5	3	2 (9-6-2, 9-6-8)
MSU 9-8	Fort Laramie	Earliglow	1	Fort Laramie	Earliglow	10	10
MSU 9-9	Fort Laramie	Honeoye	1	Fort Laramie	Honeoye	10	10
MSU 9-10	Fort Laramie	MSU 49	1	Fort Laramie	MSU 49	10	10
MSU 9-11	Fort Laramie	MSU 56	1	Fort Laramie	MSU 56	10	7	1 (9-11-10)	2 (9-11-7,9-11-8)
MSU 9-13	Seascape	Honeoye	1	Seascape	Honeoye	6	6
MSU 9-14	Seascape	MSU 56	1	Seascape	MSU 56	8	7	1 (9-14-8)
MSU 9-15	Tribute	Earliglow	1	Tribute	Earliglow	10	9		1(9-15-2)
MSU 9-16	Tribute	Honeoye	1	Tribute	Honeoye	57	53	1 (9-16-16)	3 (9-16-9, 9-16-17, 9-16-28)
MSU 9-17	Tribute	MSU 56	1	Tribute	MSU 56	10	8	2
MSU 9-18	Seascape	Fort Laramie	0	Seascape	F_MSU 9-18	10		10
ORUS 3278	ORUS 2427-1	Seascape	1	ORUS 2427-1	Seascape	9	9
ORUS 3279	ORUS 2427-1	Tribute	0	M_ORUS 3279	Tribute	9		9
ORUS 3305	Tillamook	Seascape	0	M_ORUS 3305	Seascape	10		10
ORUS 3315	Fort Laramie	Puget Reliance	0	Fort Laramie 2	Puget Reliance	9	9
ORUS 3316	Fort Laramie	Totem	0	Fort Laramie 2	Totem	8	8
ORUS 3320	Sarian	Totem	0	M_ORUS 3320	Totem	10		10
ORUS 3323	Seascape	Puget Reliance	1	Seascape	Puget Reliance	7	6	1(3323-3)
ORUS 3324	Tillamook	Fort Laramie	0	M ORUS 3324	Fort Laramie 2	10		10
ORUS 3325	Tillamook	Tribute	0	M ORUS 3325	Tribute	10		10
ORUS 3326	Tribute	Puget Reliance	0	Tribute	Puget Reliance 2	6	6
						249	175	68	7

## Sheet: Progeny pheno and haplotypes
	Unselected			0=SF; 1=PF
	Name	Parent1	Parent2	MI2011	OR2011	MI2012	OR2012	Hap1	Hap2	Diplotype	Haploblock2 allele-1	Haploblock2 allele-2
1	MSU_9-10-1	Fort_Laramie	MSU_49	0	0	0	0	BBB	BBB	BBBBBB	2	2
2	MSU_9-10-10	Fort_Laramie	MSU_49	0	0	0	0	BBB	BBB	BBBBBB	2	2
3	MSU_9-10-2	Fort_Laramie	MSU_49	0	0	0	0	BBB	BBB	BBBBBB	2	2
4	MSU_9-10-3	Fort_Laramie	MSU_49	1	0	0	0	AAA	BBB	AAABBB	3	2
5	MSU_9-10-4	Fort_Laramie	MSU_49	1	1	0	1	AAA	BBB	AAABBB	3	2
6	MSU_9-10-5	Fort_Laramie	MSU_49	1	0	1	0	AAA	BBB	AAABBB	3	2
7	MSU_9-10-6	Fort_Laramie	MSU_49	0	0	0	0	AAA	BBB	AAABBB	3	2
8	MSU_9-10-7	Fort_Laramie	MSU_49	1	0	1	0	AAA	BBB	AAABBB	3	2
9	MSU_9-10-8	Fort_Laramie	MSU_49	0	0	0	0	BBB	BBB	BBBBBB	2	2
10	MSU_9-10-9	Fort_Laramie	MSU_49	1	0	1	1	AAA	BBB	AAABBB	3	2
11	MSU_9-11-1	Fort_Laramie	MSU_56	0	0	0	0	AAA	BBB	AAABBB	3	2
12	MSU_9-11-2	Fort_Laramie	MSU_56	1	1	1	1	AAA	BBB	AAABBB	3	2
13	MSU_9-11-3	Fort_Laramie	MSU_56	1	0	0	1	AAA	BBB	AAABBB	3	2
14	MSU_9-11-4	Fort_Laramie	MSU_56	1	0	0	0	AAA	BBB	AAABBB	3	2
15	MSU_9-11-5	Fort_Laramie	MSU_56	1	1	0	0	AAA	BBB	AAABBB	3	2
16	MSU_9-11-6	Fort_Laramie	MSU_56	0	0	0	0	BBB	BBB	BBBBBB	2	2
17	MSU_9-11-9	Fort_Laramie	MSU_56	1	0	0	1	AAA	BBB	AAABBB	3	2
18	MSU_9-11-10	M_MSU_9-11	MSU_56	-	-	-	-	AAA	BBB	AAABBB	2	3
19	MSU_9-11-7	dummy1	dummy2	-	-	-	-	AAA	AAA	AAAAAA	3	3
20	MSU_9-11-8	dummy3	dummy4	-	-	-	-	AAA	BBB	AAABBB	3	2
21	MSU_9-8-1	Fort_Laramie	Earliglow	0	1	0	0	BBB	BBB	BBBBBB	2	2
22	MSU_9-8-10	Fort_Laramie	Earliglow	1	0	1	1	BBB	AAA	BBBAAA	2	3
23	MSU_9-8-2	Fort_Laramie	Earliglow	1	1	1	1	BBB	AAA	BBBAAA	2	3
24	MSU_9-8-3	Fort_Laramie	Earliglow	1	1	1	0	BBB	AAA	BBBAAA	2	3
25	MSU_9-8-4	Fort_Laramie	Earliglow	1	1	1	1	BBB	AAA	BBBAAA	2	3
26	MSU_9-8-5	Fort_Laramie	Earliglow	-	1	0	0	BBB	BBB	BBBBBB	2	2
27	MSU_9-8-6	Fort_Laramie	Earliglow	1	0	1	1	BBB	AAA	BBBAAA	2	3
28	MSU_9-8-7	Fort_Laramie	Earliglow	0	0	0	0	BBB	BBB	BBBBBB	2	2
29	MSU_9-8-8	Fort_Laramie	Earliglow	0	0	0	0	BBB	BBB	BBBBBB	2	2
30	MSU_9-8-9	Fort_Laramie	Earliglow	0	0	0	0	BBB	BBB	BBBBBB	2	2
31	MSU_9-13-1	Seascape	Honeoye	0	0	0	0	BBB	BBB	BBBBBB	2	2
32	MSU_9-13-10	Seascape	Honeoye	0	0	0	0	AAA	BBB	AAABBB	3	2
33	MSU_9-13-6	Seascape	Honeoye	0	0	0	0	AAA	BBB	AAABBB	3	2
34	MSU_9-13-7	Seascape	Honeoye	0	0	0	0	BBB	BBB	BBBBBB	2	2
35	MSU_9-13-8	Seascape	Honeoye	0	0	0	0	BBB	BBB	BBBBBB	2	2
36	MSU_9-13-9	Seascape	Honeoye	1	0	0	0	AAA	BBB	AAABBB	3	2
37	MSU_9-14-1	Seascape	MSU_56	0	0	0	0	BBB	BBB	BBBBBB	2	2
38	MSU_9-14-10	Seascape	MSU_56	-	0	0	0	AAA	BBB	AAABBB	3	2
39	MSU_9-14-2	Seascape	MSU_56	1	1	0	1	AAA	BBB	AAABBB	3	2
40	MSU_9-14-4	Seascape	MSU_56	1	1	1	1	AAA	BBB	AAABBB	3	2
41	MSU_9-14-6	Seascape	MSU_56	0	0	0	0	BBB	BBB	BBBBBB	2	2
42	MSU_9-14-7	Seascape	MSU_56	1	1	0	1	AAA	BBB	AAABBB	3	2
43	MSU_9-14-9	Seascape	MSU_56	1	0	0	0	BBB	BBB	BBBBBB	2	2
44	MSU_9-14-8	Seascape	F_MSU_9-14	-	-	-	-	AAA	ABB	AAAABB	3	10
45	MSU_9-15-1	Tribute	Earliglow	1	0	0	0	BBB	BBB	BBBBBB	2	2
46	MSU_9-15-10	Tribute	Earliglow	1	1	1	1	AAA	BBB	AAABBB	3	2
47	MSU_9-15-3	Tribute	Earliglow	1	0	1	1	AAA	BBB	AAABBB	3	2
48	MSU_9-15-4	Tribute	Earliglow	-	-	-	-	BBB	BBB	BBBBBB	2	2
49	MSU_9-15-5	Tribute	Earliglow	0	0	0	0	BBB	BBB	BBBBBB	2	2
50	MSU_9-15-6	Tribute	Earliglow	1	0	1	1	AAA	BBB	AAABBB	3	2
51	MSU_9-15-7	Tribute	Earliglow	1	1	-	0	AAA	BBB	AAABBB	3	2
52	MSU_9-15-8	Tribute	Earliglow	1	1	1	1	AAA	BBB	AAABBB	3	2
53	MSU_9-15-9	Tribute	Earliglow	1	0	0	0	BBB	BBB	BBBBBB	2	2
54	MSU_9-15-2	dummy6	dummy7	-	-	-	-	AAB	BBB	AABBBB	12	2
55	MSU_9-16-1	Tribute	Honeoye	1	0	1	1	AAA	BBB	AAABBB	3	2
56	MSU_9-16-10	Tribute	Honeoye	1	0	0	0	BBB	BBB	BBBBBB	2	2
57	MSU_9-16-11	Tribute	Honeoye	0	0	0	0	BBB	BBB	BBBBBB	2	2
58	MSU_9-16-12	Tribute	Honeoye	0	0	0	0	BBB	BBB	BBBBBB	2	2
59	MSU_9-16-13	Tribute	Honeoye	1	1	1	1	AAA	BBB	AAABBB	3	2
60	MSU_9-16-14	Tribute	Honeoye	0	0	-	0	BBB	BBB	BBBBBB	2	2
61	MSU_9-16-15	Tribute	Honeoye	0	0	0	0	BBB	BBB	BBBBBB	2	2
62	MSU_9-16-18	Tribute	Honeoye	1	1	1	1	AAA	BBB	AAABBB	3	2
63	MSU_9-16-19	Tribute	Honeoye	1	1	0	0	AAA	BBB	AAABBB	3	2
64	MSU_9-16-2	Tribute	Honeoye	1	1	1	0	AAA	BBB	AAABBB	3	2
65	MSU_9-16-20	Tribute	Honeoye	1	1	0	1	AAA	BBB	AAABBB	3	2
66	MSU_9-16-21	Tribute	Honeoye	0	0	0	0	BBB	BBB	BBBBBB	2	2
67	MSU_9-16-22	Tribute	Honeoye	0	0	0	0	BBB	BBB	BBBBBB	2	2
68	MSU_9-16-23	Tribute	Honeoye	1	1	1	1	AAA	BBB	AAABBB	3	2
69	MSU_9-16-24	Tribute	Honeoye	1	1	1	1	AAA	BBB	AAABBB	3	2
70	MSU_9-16-25	Tribute	Honeoye	-	-	0	0	AAA	BBB	AAABBB	3	2
71	MSU_9-16-26	Tribute	Honeoye	1	1	1	1	AAA	BBB	AAABBB	3	2
72	MSU_9-16-27	Tribute	Honeoye	0	0	1	0	BBB	BBB	BBBBBB	2	2
73	MSU_9-16-29	Tribute	Honeoye	1	-	1	0	BBB	BBB	BBBBBB	2	2
74	MSU_9-16-3	Tribute	Honeoye	1	1	0	1	AAA	BBB	AAABBB	3	2
75	MSU_9-16-30	Tribute	Honeoye	0	1	0	0	BBB	BBB	BBBBBB	2	2
76	MSU_9-16-31	Tribute	Honeoye	1	0	1	0	AAA	BBB	AAABBB	3	2
77	MSU_9-16-32	Tribute	Honeoye	1	1	1	1	AAA	BBB	AAABBB	3	2
78	MSU_9-16-33	Tribute	Honeoye	-	-	1	0	BBB	BBB	BBBBBB	2	2
79	MSU_9-16-34	Tribute	Honeoye	0	0	0	0	BBB	BBB	BBBBBB	2	2
80	MSU_9-16-35	Tribute	Honeoye	1	0	0	0	BBB	BBB	BBBBBB	2	2
81	MSU_9-16-36	Tribute	Honeoye	1	-	0	0	BBB	BBB	BBBBBB	2	2
82	MSU_9-16-37	Tribute	Honeoye	1	1	1	1	AAA	BBB	AAABBB	3	2
83	MSU_9-16-38	Tribute	Honeoye	0	0	0	0	BBB	BBB	BBBBBB	2	2
84	MSU_9-16-39	Tribute	Honeoye	1	0	0	0	AAA	BBB	AAABBB	3	2
85	MSU_9-16-4	Tribute	Honeoye	0	0	0	0	BBB	BBB	BBBBBB	2	2
86	MSU_9-16-40	Tribute	Honeoye	0	1	0	0	BBB	BBB	BBBBBB	2	2
87	MSU_9-16-41	Tribute	Honeoye	1	1	0	1	AAA	BBB	AAABBB	3	2
88	MSU_9-16-42	Tribute	Honeoye	1	0	1	0	AAA	BBB	AAABBB	3	2
89	MSU_9-16-43	Tribute	Honeoye	1	1	1	1	AAA	BBB	AAABBB	3	2
90	MSU_9-16-44	Tribute	Honeoye	0	0	0	0	AAA	BBB	AAABBB	3	2
91	MSU_9-16-45	Tribute	Honeoye	0	0	0	0	AAA	BBB	AAABBB	3	2
92	MSU_9-16-47	Tribute	Honeoye	1	0	1	0	BBB	BBB	BBBBBB	2	2
93	MSU_9-16-48	Tribute	Honeoye	0	1	1	0	BBB	BBB	BBBBBB	2	2
94	MSU_9-16-49	Tribute	Honeoye	0	0	0	0	BBB	BBB	BBBBBB	2	2
95	MSU_9-16-5	Tribute	Honeoye	1	1	1	1	AAA	BBB	AAABBB	3	2
96	MSU_9-16-51	Tribute	Honeoye	0	1	1	0	AAA	BBB	AAABBB	3	2
97	MSU_9-16-52	Tribute	Honeoye	1	1	1	0	AAA	BBB	AAABBB	3	2
98	MSU_9-16-55	Tribute	Honeoye	1	1	1	0	BBB	BBB	BBBBBB	2	2
99	MSU_9-16-56	Tribute	Honeoye	1	0	0	0	AAA	BBB	AAABBB	3	2
100	MSU_9-16-59	Tribute	Honeoye	0	0	0	0	BBB	BBB	BBBBBB	2	2
101	MSU_9-16-6	Tribute	Honeoye	1	1	0	0	AAA	BBB	AAABBB	3	2
102	MSU_9-16-60	Tribute	Honeoye	0	0	0	0	BBB	BBB	BBBBBB	2	2
103	MSU_9-16-63	Tribute	Honeoye	-	0	0	0	BBB	BBB	BBBBBB	2	2
104	MSU_9-16-64	Tribute	Honeoye	1	0	1	0	AAA	BBB	AAABBB	3	2
105	MSU_9-16-65	Tribute	Honeoye	0	0	0	0	BBB	BBB	BBBBBB	2	2
106	MSU_9-16-7	Tribute	Honeoye	1	0	1	0	AAA	BBB	AAABBB	3	2
107	MSU_9-16-8	Tribute	Honeoye	0	0	0	0	BBB	BBB	BBBBBB	2	2
108	MSU_9-16-28	dummy11	dummy12	-	-	-	-	BBB	BBB	BBBBBB	2	2
109	MSU_9-16-16	dummy8	Honeoye	-	-	-	-	BBB	BBB	BBBBBB	2	2
110	MSU_9-16-17	dummy9	dummy10	-	-	-	-	AAA	BBB	AAABBB	3	2
111	MSU_9-16-9	dummy13	dummy14	-	-	-	-	AAB	BBB	AABBBB	12	2
112	MSU_9-17-1	Tribute	MSU_56	1	1	0	0	AAA	BBB	AAABBB	3	2
113	MSU_9-17-10	Tribute	MSU_56	1	1	0	1	AAA	BBB	AAABBB	3	2
114	MSU_9-17-4	Tribute	MSU_56	1	1	0	1	AAA	BBB	AAABBB	3	2
115	MSU_9-17-5	Tribute	MSU_56	0	0	1	0	BBB	BBB	BBBBBB	2	2
116	MSU_9-17-6	Tribute	MSU_56	0	0	0	0	BBB	BBB	BBBBBB	2	2
117	MSU_9-17-7	Tribute	MSU_56	0	0	0	0	BBB	BBB	BBBBBB	2	2
118	MSU_9-17-8	Tribute	MSU_56	0	0	0	0	BBB	BBB	BBBBBB	2	2
119	MSU_9-17-9	Tribute	MSU_56	1	1	0	1	AAA	BBB	AAABBB	3	2
120	MSU_9-17-2	Tribute	Honeoye	-	-	-	-	BBB	BBB	BBBBBB	2	2
121	MSU_9-17-3	Tribute	Honeoye	-	-	-	-	BBB	BBB	BBBBBB	2	2
122	MSU_9-18-1	Seascape	F_MSU_9-18	0	-	0	0	BBB	BBB	BBBBBB	2	2
123	MSU_9-18-10	Seascape	F_MSU_9-18	0	0	0	0	AAA	AAA	AAAAAA	3	3
124	MSU_9-18-2	Seascape	F_MSU_9-18	0	0	1	0	BBB	BBB	BBBBBB	2	2
125	MSU_9-18-3	Seascape	F_MSU_9-18	1	0	0	1	AAA	AAA	AAAAAA	3	3
126	MSU_9-18-4	Seascape	F_MSU_9-18	0	0	0	0	AAA	AAA	AAAAAA	3	3
127	MSU_9-18-5	Seascape	F_MSU_9-18	1	0	1	0	BBB	BBB	BBBBBB	2	2
128	MSU_9-18-6	Seascape	F_MSU_9-18	1	1	1	1	AAA	BBB	AAABBB	3	2
129	MSU_9-18-7	Seascape	F_MSU_9-18	0	1	0	1	AAA	BBB	AAABBB	3	2
130	MSU_9-18-8	Seascape	F_MSU_9-18	1	1	0	1	AAA	BBB	AAABBB	3	2
131	MSU_9-18-9	Seascape	F_MSU_9-18	-	1	1	1	AAA	AAA	AAAAAA	3	3
132	MSU_9-2-1	MSU_49	Seascape	-	-	-	-	AAA	BBB	AAABBB	3	2
133	MSU_9-2-10	MSU_49	Seascape	1	1	0	1	BBB	AAA	BBBAAA	2	3
134	MSU_9-2-2	MSU_49	Seascape	0	0	0	0	BBB	BBB	BBBBBB	2	2
135	MSU_9-2-3	MSU_49	Seascape	-	1	-	1	BBB	AAA	BBBAAA	2	3
136	MSU_9-2-4	MSU_49	Seascape	1	1	0	1	BBB	AAA	BBBAAA	2	3
137	MSU_9-2-5	MSU_49	Seascape	1	1	1	1	BBB	AAA	BBBAAA	2	3
138	MSU_9-2-6	MSU_49	Seascape	-	0	-	0	BBB	BBB	BBBBBB	2	2
139	MSU_9-2-7	MSU_49	Seascape	0	0	0	0	BBB	BBB	BBBBBB	2	2
140	MSU_9-2-8	MSU_49	Seascape	-	0	-	0	BBB	BBB	BBBBBB	2	2
141	MSU_9-2-9	MSU_49	Seascape	0	0	0	0	BBB	BBB	BBBBBB	2	2
142	MSU_9-3-1	MSU_49	Tribute	1	0	1	1	BBB	AAA	BBBAAA	2	3
143	MSU_9-3-4	MSU_49	Tribute	1	0	1	0	BBB	AAA	BBBAAA	2	3
144	MSU_9-3-7	MSU_49	Tribute	-	-	-	-	AAA	BBB	AAABBB	3	2
145	MSU_9-3-8	MSU_49	Tribute	1	0	1	0	BBB	AAA	BBBAAA	2	3
146	MSU_9-3-9	MSU_49	F_MSU_9-3	-	-	-	-	BBB	AAB	BBBAAB	2	12
147	MSU_9-6-1	Earliglow	Seascape	1	1	0	1	BBB	AAA	BBBAAA	2	3
148	MSU_9-6-5	Earliglow	Seascape	1	1	1	1	BBB	AAA	BBBAAA	2	3
149	MSU_9-6-7	Earliglow	Seascape	0	0	0	0	BBB	AAA	BBBAAA	2	3
150	MSU_9-6-8	Earliglow	F_MSU_9-6	-	-	-	-	BBB	BBB	BBBBBB	2	2
151	MSU_9-6-2	Earliglow	F_MSU_9-6	-	-	-	-	BBB	BBB	BBBBBB	2	2
152	MSU_9-9-1	Fort_Laramie	Honeoye	1	1	0	1	AAA	BBB	AAABBB	3	2
153	MSU_9-9-10	Fort_Laramie	Honeoye	0	0	0	0	BBB	BBB	BBBBBB	2	2
154	MSU_9-9-2	Fort_Laramie	Honeoye	1	1	1	0	BBB	BBB	BBBBBB	2	2
155	MSU_9-9-3	Fort_Laramie	Honeoye	1	0	0	0	AAA	BBB	AAABBB	3	2
156	MSU_9-9-4	Fort_Laramie	Honeoye	0	0	0	0	BBB	BBB	BBBBBB	2	2
157	MSU_9-9-5	Fort_Laramie	Honeoye	0	0	0	0	BBB	BBB	BBBBBB	2	2
158	MSU_9-9-6	Fort_Laramie	Honeoye	1	0	0	0	AAA	BBB	AAABBB	3	2
159	MSU_9-9-7	Fort_Laramie	Honeoye	0	0	0	0	BBB	BBB	BBBBBB	2	2
160	MSU_9-9-8	Fort_Laramie	Honeoye	1	0	0	0	AAA	BBB	AAABBB	3	2
161	MSU_9-9-9	Fort_Laramie	Honeoye	0	0	0	0	BBB	BBB	BBBBBB	2	2
162	ORUS_3278-10	ORUS_2427-1	Seascape	0	0	0	1	BBB	AAA	BBBAAA	2	3
163	ORUS_3278-12	ORUS_2427-1	Seascape	1	1	1	0	BBB	AAA	BBBAAA	2	3
164	ORUS_3278-13	ORUS_2427-1	Seascape	0	0	0	0	BBB	BBB	BBBBBB	2	2
165	ORUS_3278-4	ORUS_2427-1	Seascape	0	1	0	0	BBB	AAA	BBBAAA	2	3
166	ORUS_3278-5	ORUS_2427-1	Seascape	0	0	0	0	BBB	BBB	BBBBBB	2	2
167	ORUS_3278-6	ORUS_2427-1	Seascape	1	0	1	0	BBB	AAA	BBBAAA	2	3
168	ORUS_3278-7	ORUS_2427-1	Seascape	-	0	0	0	BBB	AAA	BBBAAA	2	3
169	ORUS_3278-8	ORUS_2427-1	Seascape	0	0	0	0	BBB	BBB	BBBBBB	2	2
170	ORUS_3278-9	ORUS_2427-1	Seascape	0	0	0	0	BBB	BBB	BBBBBB	2	2
171	ORUS_3279-13	ORUS_2427-1	Tribute	1	0	0	0	AAA	BBB	AAABBB	3	2
172	ORUS_3279-14	ORUS_2427-1	Tribute	1	1	1	0	AAA	BBB	AAABBB	3	2
173	ORUS_3279-15	ORUS_2427-1	Tribute	0	0	0	0	BBB	BBB	BBBBBB	2	2
174	ORUS_3279-3	ORUS_2427-1	Tribute	0	0	0	0	BBB	BBB	BBBBBB	2	2
175	ORUS_3279-4	ORUS_2427-1	Tribute	1	0	1	0	AAA	BBB	AAABBB	3	2
176	ORUS_3279-5	ORUS_2427-1	Tribute	1	1	0	1	AAA	BBB	AAABBB	3	2
177	ORUS_3279-6	ORUS_2427-1	Tribute	1	0	0	0	BBB	BBB	BBBBBB	2	2
178	ORUS_3279-7	ORUS_2427-1	Tribute	1	1	1	0	AAA	BBB	AAABBB	3	2
179	ORUS_3279-8	ORUS_2427-1	Tribute	1	0	0	0	BBB	BBB	BBBBBB	2	2
180	ORUS_3305-1	F_ORUS_3305	Seascape	-	-	-	-	BBB	BBB	BBBBBB	2	2
181	ORUS_3305-10	F_ORUS_3305	Seascape	1	0	0	0	BBB	BBB	BBBBBB	2	2
182	ORUS_3305-11	F_ORUS_3305	Seascape	0	0	0	0	BBB	BBB	BBBBBB	2	2
183	ORUS_3305-13	F_ORUS_3305	Seascape	0	0	0	0	BBB	BBB	BBBBBB	2	2
184	ORUS_3305-14	F_ORUS_3305	Seascape	0	0	0	0	BBB	BBB	BBBBBB	2	2
185	ORUS_3305-2	F_ORUS_3305	Seascape	1	1	0	1	AAA	BBB	AAABBB	3	2
186	ORUS_3305-3	F_ORUS_3305	Seascape	1	1	1	1	AAA	BBB	AAABBB	3	2
187	ORUS_3305-5	F_ORUS_3305	Seascape	0	0	0	0	BBB	BBB	BBBBBB	2	2
188	ORUS_3305-6	F_ORUS_3305	Seascape	1	0	1	0	AAA	BBB	AAABBB	3	2
189	ORUS_3305-7	F_ORUS_3305	Seascape	1	1	0	0	AAA	BBB	AAABBB	3	2
190	ORUS_3315-10	Fort_Laramie_2	Puget_Reliance1	0	0	0	0	AAA	BBB	AAABBB	3	2
191	ORUS_3315-11	Fort_Laramie_2	Puget_Reliance1	0	0	0	0	BBB	BBB	BBBBBB	2	2
192	ORUS_3315-12	Fort_Laramie_2	Puget_Reliance1	0	0	0	0	---	---	------	-	-
193	ORUS_3315-13	Fort_Laramie_2	Puget_Reliance1	0	0	0	0	BBB	BBB	BBBBBB	2	2
194	ORUS_3315-14	Fort_Laramie_2	Puget_Reliance1	0	0	0	0	AAA	AAA	AAAAAA	3	3
195	ORUS_3315-15	Fort_Laramie_2	Puget_Reliance1	0	0	0	0	AAA	AAA	AAAAAA	3	3
196	ORUS_3315-2	Fort_Laramie_2	Puget_Reliance1	0	0	0	0	AAA	BBB	AAABBB	3	2
197	ORUS_3315-4	Fort_Laramie_2	Puget_Reliance1	0	0	0	0	AAA	AAA	AAAAAA	3	3
198	ORUS_3315-6	Fort_Laramie_2	Puget_Reliance1	0	-	0	0	BBB	BBB	BBBBBB	2	2
199	ORUS_3316-1	Fort_Laramie_2	Totem	0	-	0	0	AAA	BBB	AAABBB	3	2
200	ORUS_3316-10	Fort_Laramie_2	Totem	-	0	0	0	AAA	BBB	AAABBB	3	2
201	ORUS_3316-2	Fort_Laramie_2	Totem	0	0	0	0	AAA	BBB	AAABBB	3	2
202	ORUS_3316-3	Fort_Laramie_2	Totem	0	0	0	0	BBB	BBB	BBBBBB	2	2
203	ORUS_3316-4	Fort_Laramie_2	Totem	0	-	0	0	AAA	BBB	AAABBB	3	2
204	ORUS_3316-5	Fort_Laramie_2	Totem	0	0	1	0	BBB	BBB	BBBBBB	2	2
205	ORUS_3316-7	Fort_Laramie_2	Totem	0	-	0	0	BBB	BBB	BBBBBB	2	2
206	ORUS_3316-9	Fort_Laramie_2	Totem	0	0	0	0	AAA	BBB	AAABBB	3	2
207	ORUS_3320-1	ORUS_2427-1	F_ORUS_3320-1	-	-	-	-	BBB	BBB	BBBBBB	2	2
208	ORUS_3320-10	M_ORUS_3320	Totem	1	1	1	1	BBB	AAA	BBBAAA	2	3
209	ORUS_3320-2	M_ORUS_3320	Totem	1	1	1	1	BBB	AAA	BBBAAA	2	3
210	ORUS_3320-3	M_ORUS_3320	Totem	-	1	1	1	BBB	AAA	BBBAAA	2	3
211	ORUS_3320-4	M_ORUS_3320	Totem	1	1	1	1	BBB	AAA	BBBAAA	2	3
212	ORUS_3320-5	M_ORUS_3320	Totem	1	1	1	0	BBB	AAA	BBBAAA	2	3
213	ORUS_3320-6	M_ORUS_3320	Totem	-	1	0	1	BBB	AAA	BBBAAA	2	3
214	ORUS_3320-7	M_ORUS_3320	Totem	1	1	0	1	BBB	AAA	BBBAAA	2	3
215	ORUS_3320-8	M_ORUS_3320	Totem	1	1	0	1	BBB	AAA	BBBAAA	2	3
216	ORUS_3320-9	M_ORUS_3320	Totem	1	1	1	1	BBB	AAA	BBBAAA	2	3
217	ORUS_3323-1	Seascape	Puget_Reliance1	0	0	0	0	BBB	BBB	BBBBBB	2	2
218	ORUS_3323-12	Seascape	Puget_Reliance1	0	0	0	0	BBB	BBB	BBBBBB	2	2
219	ORUS_3323-14	Seascape	Puget_Reliance1	0	0	0	0	BBB	BBB	BBBBBB	2	2
220	ORUS_3323-2	Seascape	Puget_Reliance1	0	0	0	0	BBB	BBB	BBBBBB	2	2
221	ORUS_3323-4	Seascape	Puget_Reliance1	1	1	1	0	AAA	BBB	AAABBB	3	2
222	ORUS_3323-6	Seascape	Puget_Reliance1	1	1	0	1	AAA	BBB	AAABBB	3	2
223	ORUS_3323-3	Seascape	F_ORUS_3323-3	-	-	-	-	AAA	BBB	AAABBB	3	2
224	ORUS_3324-1	M_ORUS_3324	Fort_Laramie_2	0	0	0	0	BBB	AAA	BBBAAA	2	3
225	ORUS_3324-10	M_ORUS_3324	Fort_Laramie_2	0	0	0	0	BBB	BBB	BBBBBB	2	2
226	ORUS_3324-11	M_ORUS_3324	Fort_Laramie_2	0	0	0	0	BBB	BBB	BBBBBB	2	2
227	ORUS_3324-12	M_ORUS_3324	Fort_Laramie_2	-	-	0	0	BBB	AAA	BBBAAA	2	3
228	ORUS_3324-13	M_ORUS_3324	Fort_Laramie_2	0	0	0	0	BBB	BBB	BBBBBB	2	2
229	ORUS_3324-14	M_ORUS_3324	Fort_Laramie_2	0	0	0	0	BBB	AAA	BBBAAA	2	3
230	ORUS_3324-15	M_ORUS_3324	Fort_Laramie_2	0	0	0	0	BBB	BBB	BBBBBB	2	2
231	ORUS_3324-3	M_ORUS_3324	Fort_Laramie_2	0	0	0	0	BBB	AAA	BBBAAA	2	3
232	ORUS_3324-4	M_ORUS_3324	Fort_Laramie_2	0	0	0	0	BBB	BBB	BBBBBB	2	2
233	ORUS_3324-9	M_ORUS_3324	Fort_Laramie_2	0	0	1	0	BBB	BBB	BBBBBB	2	2
234	ORUS_3325-10	M_ORUS_3325	Tribute	1	0	1	0	AAA	BBB	AAABBB	3	2
235	ORUS_3325-11	M_ORUS_3325	Tribute	0	0	0	0	BBB	BBB	BBBBBB	2	2
236	ORUS_3325-12	M_ORUS_3325	Tribute	1	0	0	0	BBB	BBB	BBBBBB	2	2
237	ORUS_3325-13	M_ORUS_3325	Tribute	0	0	0	0	BBB	BBB	BBBBBB	2	2
238	ORUS_3325-15	M_ORUS_3325	Tribute	0	1	0	0	BBB	BBB	BBBBBB	2	2
239	ORUS_3325-2	M_ORUS_3325	Tribute	0	0	0	0	BBB	BBB	BBBBBB	2	2
240	ORUS_3325-4	M_ORUS_3325	Tribute	0	0	0	0	BBB	BBB	BBBBBB	2	2
241	ORUS_3325-5	M_ORUS_3325	Tribute	0	1	0	0	BBB	BBB	BBBBBB	2	2
242	ORUS_3325-8	M_ORUS_3325	Tribute	0	0	0	0	BBB	BBB	BBBBBB	2	2
243	ORUS_3325-9	M_ORUS_3325	Tribute	0	0	0	1	BBB	BBB	BBBBBB	2	2
244	ORUS_3326-1	Tribute	Puget_Reliance1	0	0	0	0	BBB	AAA	BBBAAA	2	3
245	ORUS_3326-11	Tribute	Puget_Reliance1	1	1	1	0	AAA	AAA	AAAAAA	3	3
246	ORUS_3326-12	Tribute	Puget_Reliance1	1	1	1	1	AAA	AAA	AAAAAA	3	3
247	ORUS_3326-13	Tribute	Puget_Reliance1	0	0	0	0	BBB	BBB	BBBBBB	2	2
248	ORUS_3326-5	Tribute	Puget_Reliance1	0	0	0	0	BBB	AAA	BBBAAA	2	3
249	ORUS_3326-15	Tribute	Puget_Reliance1	-	-	-	-	BBB	BBB	BBBBBB	2	2

## Sheet: Parents pheno and haplotypes
	Selected	0=SF; 1=PF
	Name	MI11DN	OR11DN	MI12DN	OR12DN	Hap1	Hap2	Haploblock2 allele-1	Haploblock2 allele-2
1	Earliglow	-	0	0	0	BBB	BBB	2	2
2	F_MSU 9-18	-	-	-	-	BBB	AAA	2	3
3	F_ORUS 3305	-	-	-	-	-	-	-	2
4	F_ORUS 3320	-	-	-	-	AAA	AAA	3	2
5	F_ORUS 3325	-	-	-	-	BBB	BBB	2	2
6	Fort Laramie	-	1	1	0	BBB	AAA	2	2
7	Fort Laramie_2	-	-	-	-	AAA	BBB	3	2
8	Holiday	0	0	0	0	BBB	BBB	2	2
9	Honeoye	0	0	-	0	BBB	BBB	2	2
10	Korona	-	0	0	0	AAA	BBB	3	3
11	M_ORUS 3324	-	-	-	-	-	-	-	3
12	MSU 49	1	0	0	0	BBB	BBB	2	-
13	MSU 56	0	0	0	0	BBB	BBB	2	3
14	ORUS 2427-1	0	0	0	0	BBB	BBB	2	2
15	ORUS 2427-4	-	-	-	-	BBB	BBB	2	2
16	Puget Reliance	-	-	-	-	AAA	BBB	3	2
17	Seascape	1	1	1	1	AAA	BBB	3	2
18	Totem	0	0	0	0	BBB	BBB	2	2
19	Tribute	0	1	0	1	BBB	AAA	2	2
